# Supplementary material for: The genetic diversity of Oncomelania hupensis robertsoni, intermediate hosts of Schistosoma japonicum in hilly regions of China, using microsatellite markers
Source: Parasit Vectors. 2024 Mar 21;17:147. doi: 10.1186/s13071-024-06227-3 (PMC10956175; doi:10.1186/s13071-024-06227-3)
Supplement: Supplementary file 2 — Additional file 2: Dataset S2. Microsatellite DNA loci data of the samples tested. [file 13071_2024_6227_MOESM2_ESM.xlsx]

## Sheet: Sheet1
		Microsatellite DNA polymorphic loci
Sample (code)	Collection site (Code)	P82		P84		T4-22		T5-11		T5-13		T6-27
HQ1-1	HQ1	188	0	137	0	255	0	170	172	225	227	181	183
HQ1-2	HQ1	176	188	137	0	255	257	180	0	211	213	197	199
HQ1-3	HQ1	188	0	137	0	255	0	172	178	217	219	181	183
HQ1-4	HQ1	188	0	137	0	255	0	170	178	217	219	181	183
HQ1-5	HQ1	188	0	132	137	255	257	180	182	213	217	197	199
HQ1-6	HQ1	188	0	137	0	253	255	180	182	213	219	197	199
HQ1-7	HQ1	188	0	137	0	253	255	180	182	211	213	197	199
HQ1-8	HQ1	176	188	137	0	255	257	180	182	213	217	197	199
HQ1-9	HQ1	188	0	137	0	255	0	168	170	225	227	183	199
HQ1-10	HQ1	188	0	137	0	253	255	180	182	211	213	197	199
HQ1-11	HQ1	188	0	137	0	255	0	170	178	219	227	181	183
HQ1-12	HQ1	188	0	137	0	255	0	170	178	219	227	181	183
HQ1-13	HQ1	176	188	137	0	253	255	180	182	213	217	197	199
HQ1-14	HQ1	188	0	137	0	255	0	176	178	219	225	181	183
HQ1-15	HQ1	188	0	137	0	255	0	170	178	219	225	183	199
HQ1-16	HQ1	176	188	137	0	253	255	178	180	211	213	197	199
HQ1-17	HQ1	188	0	137	0	255	0	170	172	219	225	181	183
HQ1-18	HQ1	176	188	137	0	255	257	180	182	213	217	197	199
HQ1-19	HQ1	185	188	137	0	257	0	180	182	223	225	181	0
HQ1-20	HQ1	188	0	137	0	255	0	176	178	217	219	181	183
HQ1-21	HQ1	188	0	137	0	255	0	176	178	223	225	181	183
HQ1-22	HQ1	188	0	137	0	255	0	168	176	217	219	181	183
HQ1-23	HQ1	188	0	137	0	255	257	170	172	215	219	197	199
HQ1-24	HQ1	188	0	137	0	253	255	170	172	211	213	165	199
HQ1-25	HQ1	188	0	137	0	255	0	172	174	219	227	181	183
HQ1-26	HQ1	188	0	137	0	255	0	170	172	217	219	183	199
HQ1-27	HQ1	188	0	137	0	255	257	180	182	211	213	165	199
HQ1-28	HQ1	188	0	137	0	255	0	176	178	225	227	181	183
HQ1-29	HQ1	191	197	137	0	259	0	180	182	211	213	197	199
HQ1-30	HQ1	188	191	137	0	257	261	180	182	211	213	197	199
HQ2-1	HQ2	188	0	137	0	255	0	170	172	219	221	181	183
HQ2-2	HQ2	194	0	137	0	263	0	168	176	217	219	183	195
HQ2-3	HQ2	188	0	137	0	255	0	172	174	217	219	181	183
HQ2-4	HQ2	188	0	137	0	255	0	170	172	217	219	183	199
HQ2-5	HQ2	188	0	137	0	255	0	172	174	219	0	183	199
HQ2-6	HQ2	188	0	137	0	255	0	170	172	217	219	183	199
HQ2-7	HQ2	188	0	137	0	249	251	170	172	217	219	181	183
HQ2-8	HQ2	188	0	137	0	251	255	172	174	217	219	181	183
HQ2-9	HQ2	188	0	137	0	255	0	172	174	217	219	181	183
HQ2-10	HQ2	185	188	137	0	255	0	172	174	217	219	181	183
HQ2-11	HQ2	188	0	137	0	255	0	170	172	219	221	183	199
HQ2-12	HQ2	188	0	137	0	255	0	170	172	219	221	183	187
HQ2-13	HQ2	188	0	137	0	255	0	172	182	217	219	181	183
HQ2-14	HQ2	188	0	137	0	255	0	172	174	217	219	181	183
HQ2-15	HQ2	188	0	137	0	255	0	172	174	217	219	181	183
HQ2-16	HQ2	188	0	137	0	255	0	170	172	217	219	181	183
HQ2-17	HQ2	188	0	137	0	255	0	172	174	219	221	181	183
HQ2-18	HQ2	188	0	137	0	255	0	172	174	217	219	181	183
HQ2-19	HQ2	188	0	137	0	255	0	172	174	219	227	181	183
HQ2-20	HQ2	188	0	137	0	255	257	172	174	217	219	181	183
HQ2-21	HQ2	185	191	137	0	257	0	170	172	219	0	181	183
HQ2-22	HQ2	188	0	137	0	255	0	172	174	217	219	181	183
HQ2-23	HQ2	188	0	137	0	255	0	172	174	219	221	181	183
HQ2-24	HQ2	188	0	137	0	255	0	170	172	217	219	181	183
HQ2-25	HQ2	188	209	137	0	255	0	170	172	219	221	181	183
HQ2-26	HQ2	188	0	137	0	255	0	170	172	217	219	181	183
HQ2-27	HQ2	188	0	137	0	255	0	170	172	217	219	181	183
HQ2-28	HQ2	188	0	137	0	255	0	172	174	217	219	183	199
HQ2-29	HQ2	188	0	137	0	255	0	170	172	217	219	181	183
HQ2-30	HQ2	188	0	137	0	255	0	172	174	217	219	181	183
MD1-1	MD1	188	194	137	0	245	0	180	184	205	207	185	187
MD1-2	MD1	185	188	137	0	245	0	182	184	205	207	199	201
MD1-3	MD1	188	0	137	0	243	265	182	184	205	207	199	201
MD1-4	MD1	188	0	137	0	243	0	182	184	205	207	199	201
MD1-5	MD1	188	0	137	0	243	0	180	184	205	207	199	201
MD1-6	MD1	188	0	137	0	243	265	182	184	205	207	199	201
MD1-7	MD1	185	188	137	0	245	0	182	184	205	207	185	187
MD1-8	MD1	188	0	137	0	243	0	180	184	205	207	181	203
MD1-9	MD1	188	0	137	0	245	0	184	186	205	207	201	203
MD1-10	MD1	188	0	137	0	243	0	180	184	205	207	199	201
MD1-11	MD1	191	0	137	0	247	0	182	184	205	207	175	177
MD1-12	MD1	188	194	137	0	243	265	182	184	247	0	199	201
MD1-13	MD1	188	0	137	0	243	0	182	184	205	207	199	201
MD1-14	MD1	188	0	137	0	243	0	182	184	205	207	199	201
MD1-15	MD1	188	0	137	142	243	0	182	184	205	207	199	201
MD1-16	MD1	188	0	132	137	243	0	184	186	207	209	199	201
MD1-17	MD1	188	0	137	0	243	0	182	184	205	207	181	201
MD1-18	MD1	188	0	137	0	243	0	182	184	205	207	181	201
MD1-19	MD1	188	0	137	0	243	0	182	184	205	207	199	201
MD1-20	MD1	188	0	137	0	243	265	182	184	205	207	199	201
MD1-21	MD1	188	0	137	0	243	0	184	186	205	207	179	181
MD1-22	MD1	188	0	137	0	243	0	184	186	205	207	179	181
MD1-23	MD1	188	0	137	0	243	0	180	184	205	207	179	181
MD1-24	MD1	188	0	137	0	243	0	182	184	205	207	199	201
MD1-25	MD1	188	0	137	0	245	0	182	184	205	207	199	201
MD1-26	MD1	188	0	137	0	251	271	176	178	205	207	199	201
MD1-27	MD1	188	0	137	0	243	251	180	184	205	207	199	201
MD1-28	MD1	188	0	137	0	243	0	182	184	205	207	199	201
MD1-29	MD1	188	0	137	0	259	271	182	184	205	207	179	181
MD1-30	MD1	188	0	137	0	249	251	182	184	205	207	199	201
XY1-1	XY1	188	0	137	0	245	245	184	186	247	249	195	197
XY1-2	XY1	188	0	137	0	243	245	184	186	247	249	195	197
XY1-3	XY1	188	0	137	0	245	245	182	184	207	251	183	197
XY1-4	XY1	188	0	137	0	245	245	184	186	247	251	195	197
XY1-5	XY1	188	0	137	0	245	245	184	186	247	251	185	0
XY1-6	XY1	188	0	137	0	245	245	184	186	249	251	195	197
XY1-7	XY1	194	0	137	0	245	0	184	186	249	251	185	187
XY1-8	XY1	185	0	137	0	235	0	162	184	207	251	197	0
XY1-9	XY1	188	0	137	0	245	245	184	186	249	251	195	197
XY1-10	XY1	188	0	137	0	247	0	186	188	207	251	181	197
XY1-11	XY1	188	0	137	0	245	0	184	186	247	249	195	197
XY1-12	XY1	191	0	137	0	249	0	186	188	249	251	195	197
XY1-13	XY1	188	0	137	0	245	0	184	186	247	251	195	197
XY1-14	XY1	188	0	137	0	245	245	184	186	247	249	195	197
XY1-15	XY1	188	0	137	0	245	245	184	186	249	251	195	197
XY1-16	XY1	188	0	137	0	245	0	184	186	227	249	195	197
XY1-17	XY1	188	0	137	0	245	245	184	186	231	253	195	197
XY1-18	XY1	188	0	137	0	245	245	184	186	207	259	199	201
XY1-19	XY1	194	0	137	0	251	253	184	186	249	251	185	189
XY1-20	XY1	188	0	137	0	245	245	184	186	207	251	195	197
XY1-21	XY1	188	0	137	0	245	245	184	186	211	249	195	197
XY1-22	XY1	188	0	137	0	245	245	184	186	207	251	195	197
XY1-23	XY1	188	0	137	0	245	245	164	178	207	251	195	197
XY1-24	XY1	185	0	137	0	245	0	184	186	249	251	195	197
XY1-25	XY1	188	0	137	0	245	245	162	176	249	251	195	197
XY1-26	XY1	188	0	137	0	245	245	184	186	247	251	195	197
XY1-27	XY1	188	0	137	0	245	245	184	186	249	251	195	197
XY1-28	XY1	188	0	137	0	245	0	184	186	249	251	195	197
XY1-29	XY1	188	0	137	0	245	0	184	186	247	251	195	197
XY1-30	XY1	182	185	132	137	245	245	184	186	215	237	195	197
EY1-1	EY1	188	0	137	0	245	0	184	186	207	209	195	197
EY1-2	EY1	188	0	137	0	245	0	184	186	207	209	193	197
EY1-3	EY1	188	0	137	0	247	0	184	186	207	209	195	197
EY1-4	EY1	188	0	137	0	245	0	184	186	209	215	195	197
EY1-5	EY1	188	0	137	0	247	0	184	186	205	209	193	195
EY1-6	EY1	188	0	137	0	245	0	184	186	209	215	195	197
EY1-7	EY1	188	0	137	0	245	247	184	186	209	213	195	197
EY1-8	EY1	188	0	137	0	245	0	184	186	209	215	195	197
EY1-9	EY1	188	0	137	0	245	0	184	186	207	209	195	197
EY1-10	EY1	188	0	137	0	245	0	184	186	207	211	195	197
EY1-11	EY1	188	0	137	0	245	0	184	186	207	209	195	197
EY1-12	EY1	188	0	137	0	247	0	184	186	207	209	195	197
EY1-13	EY1	188	0	132	137	243	245	184	186	207	209	185	187
EY1-14	EY1	188	0	137	0	245	0	184	186	205	207	195	197
EY1-15	EY1	188	0	137	0	245	0	184	186	211	213	195	197
EY1-16	EY1	188	0	137	0	247	0	184	186	209	215	183	195
EY1-17	EY1	188	0	137	0	245	0	184	186	209	215	195	197
EY1-18	EY1	188	0	137	0	245	247	184	186	207	209	195	197
EY1-19	EY1	188	0	137	0	245	0	184	186	207	209	195	197
EY1-20	EY1	188	0	137	0	245	0	184	186	207	209	195	197
EY1-21	EY1	188	0	137	0	245	0	184	186	209	213	195	197
EY1-22	EY1	188	0	137	0	245	0	184	186	207	209	195	197
EY1-23	EY1	188	0	137	0	245	0	184	186	209	211	195	197
EY1-24	EY1	188	0	132	137	245	0	184	186	207	209	195	197
EY1-25	EY1	188	0	137	0	245	0	178	186	209	215	195	197
EY1-26	EY1	188	0	137	0	245	0	184	186	209	215	195	197
EY1-27	EY1	188	0	137	0	245	0	184	186	207	209	195	197
EY1-28	EY1	188	0	137	0	245	0	184	186	209	213	195	197
EY1-29	EY1	188	0	137	0	245	0	184	186	209	211	195	197
EY1-30	EY1	188	0	137	0	245	0	184	186	209	215	195	197
EY2-1	EY2	176	188	137	0	267	269	178	184	237	239	197	199
EY2-2	EY2	176	0	137	0	263	265	178	186	237	239	197	199
EY2-3	EY2	176	0	137	0	263	265	184	186	237	239	197	199
EY2-4	EY2	188	0	137	0	245	0	178	180	237	239	195	199
EY2-5	EY2	176	0	137	0	267	269	180	186	235	237	197	199
EY2-6	EY2	176	188	137	0	267	269	176	178	237	239	197	199
EY2-7	EY2	176	0	137	0	265	269	178	182	233	235	195	197
EY2-8	EY2	176	188	137	0	263	265	174	184	207	209	195	197
EY2-9	EY2	188	0	137	0	265	267	178	186	237	239	197	199
EY2-10	EY2	176	0	137	0	267	269	178	182	237	239	195	197
EY2-11	EY2	176	0	137	0	263	265	182	186	213	215	197	199
EY2-12	EY2	176	0	137	0	267	269	178	182	213	215	197	199
EY2-13	EY2	176	188	137	0	265	275	184	186	237	239	197	199
EY2-14	EY2	176	0	137	0	263	265	176	178	233	235	195	199
EY2-15	EY2	188	0	137	0	267	269	180	182	207	209	195	197
EY2-16	EY2	176	188	137	0	267	269	178	186	237	239	195	197
EY2-17	EY2	176	188	137	0	267	269	178	186	235	237	197	199
EY2-18	EY2	176	0	137	0	267	269	178	186	233	235	195	197
EY2-19	EY2	188	0	137	0	263	265	178	186	213	215	195	197
EY2-20	EY2	176	0	137	0	263	265	178	180	237	239	197	199
EY2-21	EY2	176	188	137	0	267	269	178	186	237	239	193	195
EY2-22	EY2	176	0	132	137	263	265	182	186	235	237	195	197
EY2-23	EY2	176	188	137	0	245	0	180	186	209	215	195	197
EY2-24	EY2	188	0	137	0	263	265	178	186	213	215	197	199
EY2-25	EY2	176	0	137	0	263	265	178	186	213	215	195	197
EY2-26	EY2	176	188	137	0	263	265	180	182	235	237	197	199
EY2-27	EY2	176	0	137	0	263	265	178	186	235	237	197	199
EY2-28	EY2	188	0	137	0	263	265	176	178	235	237	183	199
EY2-29	EY2	176	188	137	0	275	277	178	186	233	235	197	199
EY2-30	EY2	176	188	137	0	263	265	178	186	235	237	197	199
DL1-1	DL1	176	188	137	0	245	251	178	182	207	209	193	195
DL1-2	DL1	188	0	137	0	245	0	178	186	207	209	177	179
DL1-3	DL1	176	188	137	0	273	277	184	186	207	209	179	189
DL1-4	DL1	188	0	137	0	249	251	180	186	207	209	195	197
DL1-5	DL1	176	188	137	0	249	251	182	186	207	217	189	197
DL1-6	DL1	188	0	137	0	245	251	184	186	207	227	189	197
DL1-7	DL1	188	0	137	0	245	0	176	178	207	217	195	197
DL1-8	DL1	188	0	137	0	273	277	184	186	207	231	195	197
DL1-9	DL1	188	0	137	0	273	277	176	178	207	217	195	197
DL1-10	DL1	188	0	137	0	249	251	178	186	207	217	193	195
DL1-11	DL1	188	0	137	0	245	251	178	186	207	217	189	197
DL1-12	DL1	188	0	137	0	269	273	172	176	227	0	181	183
DL1-13	DL1	188	0	137	0	245	0	178	186	207	209	177	179
DL1-14	DL1	176	188	137	0	251	0	184	186	207	217	189	197
DL1-15	DL1	188	0	137	0	245	0	178	186	207	217	193	195
DL1-16	DL1	188	0	137	0	245	0	182	186	207	217	187	189
DL1-17	DL1	188	0	137	0	251	0	182	186	207	209	187	189
DL1-18	DL1	188	0	137	0	245	251	180	182	207	217	187	189
DL1-19	DL1	176	188	137	0	245	0	184	186	207	217	189	197
DL1-20	DL1	188	0	137	0	245	0	178	186	207	209	195	197
DL1-21	DL1	188	0	137	0	245	0	182	186	207	209	187	189
DL1-22	DL1	188	0	137	0	245	0	182	186	207	209	187	189
DL1-23	DL1	188	0	137	0	273	277	182	186	207	211	189	197
DL1-24	DL1	176	188	132	137	245	0	182	186	207	209	195	197
DL1-25	DL1	188	0	137	0	245	0	184	186	207	209	195	197
DL1-26	DL1	188	0	137	0	251	0	178	180	207	209	187	189
DL1-27	DL1	188	0	137	0	245	0	184	186	207	209	189	197
DL1-28	DL1	176	188	137	0	245	251	178	180	207	217	195	197
DL1-29	DL1	176	188	137	0	245	251	180	186	207	209	195	197
DL1-30	DL1	188	0	137	0	249	251	180	186	207	209	187	189
DL2-1	DL2	176	0	137	0	263	265	178	182	207	237	195	197
DL2-2	DL2	176	188	137	0	245	0	176	178	207	239	195	197
DL2-3	DL2	176	188	137	0	245	0	178	184	207	241	195	197
DL2-4	DL2	188	0	137	0	245	0	178	186	207	237	195	197
DL2-5	DL2	176	0	137	0	265	269	178	184	207	241	195	197
DL2-6	DL2	176	188	137	0	245	0	178	186	237	239	195	197
DL2-7	DL2	176	0	137	0	245	0	178	184	233	239	195	197
DL2-8	DL2	176	0	137	0	247	0	182	184	237	239	195	197
DL2-9	DL2	176	0	137	0	265	269	178	184	237	239	195	197
DL2-10	DL2	176	188	137	0	247	269	178	186	239	241	195	197
DL2-11	DL2	176	0	137	0	265	269	178	184	241	243	195	197
DL2-12	DL2	176	188	137	0	245	0	178	184	235	237	195	197
DL2-13	DL2	176	0	137	0	245	0	176	178	239	243	195	197
DL2-14	DL2	176	0	137	0	247	0	182	184	235	239	195	197
DL2-15	DL2	176	0	137	0	265	0	178	184	237	239	195	197
DL2-16	DL2	188	0	137	0	245	0	176	178	237	239	195	197
DL2-17	DL2	176	0	137	0	245	0	178	184	237	239	195	197
DL2-18	DL2	188	0	137	0	245	0	178	182	237	239	195	197
DL2-19	DL2	176	188	137	0	245	0	184	186	237	239	195	197
DL2-20	DL2	176	0	137	0	245	0	178	184	235	237	195	197
DL2-21	DL2	176	0	137	0	245	0	178	186	237	239	195	197
DL2-22	DL2	176	0	137	0	247	0	176	178	235	237	195	197
DL2-23	DL2	176	188	137	0	245	0	178	184	235	237	195	197
DL2-24	DL2	176	0	137	0	245	0	178	184	237	239	195	197
DL2-25	DL2	176	188	137	0	245	0	176	178	237	239	195	197
DL2-26	DL2	176	188	137	0	245	0	184	186	237	239	195	197
DL2-27	DL2	176	0	137	0	245	0	178	184	237	239	195	197
DL2-28	DL2	176	188	137	0	245	269	176	178	237	239	195	197
DL2-29	DL2	176	188	137	0	265	269	178	182	237	239	195	197
DL2-30	DL2	176	0	137	0	245	0	178	184	239	0	195	197
DL3-1	DL3	176	188	137	0	245	0	178	184	207	209	195	197
DL3-2	DL3	188	0	137	0	245	0	182	186	239	0	195	197
DL3-3	DL3	188	0	137	0	255	257	178	182	207	209	195	197
DL3-4	DL3	176	188	137	0	245	269	178	184	237	239	195	197
DL3-5	DL3	188	0	137	0	265	0	182	186	207	209	195	197
DL3-6	DL3	188	0	137	0	273	277	184	186	207	209	195	197
DL3-7	DL3	188	0	137	0	255	257	182	186	207	209	195	197
DL3-8	DL3	188	0	137	0	265	0	184	186	207	209	195	197
DL3-9	DL3	188	0	137	0	245	0	180	182	207	209	195	197
DL3-10	DL3	188	0	137	0	255	257	176	178	207	209	195	197
DL3-11	DL3	188	0	137	0	255	257	178	182	237	239	195	197
DL3-12	DL3	188	0	137	0	273	277	182	186	237	239	195	197
DL3-13	DL3	176	188	137	0	245	0	182	184	235	237	195	197
DL3-14	DL3	176	188	137	0	245	269	182	184	237	239	195	197
DL3-15	DL3	188	0	137	0	245	0	182	184	237	239	195	197
DL3-16	DL3	188	0	137	0	255	257	182	186	207	209	195	197
DL3-17	DL3	188	0	137	0	245	257	178	184	207	209	195	197
DL3-18	DL3	188	0	137	0	245	257	184	186	207	209	195	197
DL3-19	DL3	188	0	137	0	245	245	182	186	207	209	195	197
DL3-20	DL3	188	0	137	0	245	247	178	182	207	209	195	197
DL3-21	DL3	188	0	137	0	245	247	180	182	207	209	195	197
DL3-22	DL3	188	0	137	0	245	0	176	178	235	239	195	197
DL3-23	DL3	188	0	137	0	255	257	180	182	207	209	195	197
DL3-24	DL3	176	188	137	0	245	245	182	186	235	237	195	197
DL3-25	DL3	188	0	137	0	255	257	184	186	207	209	195	197
DL3-26	DL3	188	0	137	0	255	257	182	186	207	209	195	197
DL3-27	DL3	188	0	137	0	255	257	180	182	207	209	195	197
DL3-28	DL3	188	0	137	0	255	257	182	186	207	209	195	197
DL3-30	DL3	176	188	137	0	245	0	184	186	237	239	195	197
DL4-1	DL4	188	0	137	142	249	251	184	186	209	221	197	199
DL4-2	DL4	188	0	137	0	249	251	178	186	209	213	193	197
DL4-3	DL4	188	0	137	0	249	251	178	182	207	209	181	197
DL4-4	DL4	188	0	137	0	245	0	184	186	207	209	193	0
DL4-5	DL4	188	0	137	0	271	275	178	186	207	221	193	197
DL4-6	DL4	188	0	137	0	249	251	178	180	209	213	193	197
DL4-7	DL4	188	0	137	0	249	251	178	180	209	221	191	193
DL4-8	DL4	188	0	137	0	245	0	184	186	207	217	193	197
DL4-9	DL4	188	0	137	0	245	251	182	184	207	209	193	197
DL4-10	DL4	188	0	137	142	249	251	178	184	207	209	193	199
DL4-11	DL4	188	0	137	142	249	251	176	178	215	217	191	193
DL4-12	DL4	188	0	137	142	249	251	178	186	207	217	195	197
DL4-13	DL4	188	0	137	142	245	251	178	186	207	209	193	197
DL4-14	DL4	188	0	137	142	249	251	180	184	207	217	195	197
DL4-15	DL4	188	0	137	142	245	251	178	186	219	221	193	197
DL4-16	DL4	188	0	137	142	249	251	178	186	219	221	193	199
DL4-17	DL4	188	0	137	142	245	0	180	186	209	217	191	193
DL4-18	DL4	188	0	137	142	245	0	178	186	219	221	191	193
DL4-19	DL4	188	0	137	142	245	0	178	184	205	209	193	199
DL4-20	DL4	188	0	137	0	245	0	178	182	205	207	181	193
DL4-21	DL4	188	0	137	142	245	0	182	184	207	221	191	193
DL4-22	DL4	188	0	137	142	245	0	178	186	209	217	193	197
DL4-24	DL4	188	0	137	142	245	0	182	186	209	221	195	199
DL4-25	DL4	188	0	137	0	249	251	178	182	209	221	193	197
DL4-26	DL4	188	0	137	142	249	251	184	186	237	239	191	193
DL4-27	DL4	188	0	137	142	251	0	180	184	209	217	193	197
DL4-28	DL4	188	0	137	142	251	269	184	186	209	217	193	197
DL4-29	DL4	188	0	137	142	245	0	182	184	215	217	193	197
DL4-30	DL4	188	0	137	142	249	251	192	0	209	213	193	197
WS1-1	WS1	176	188	137	142	251	273	178	182	233	235	193	195
WS1-2	WS1	188	0	137	142	245	275	180	182	223	237	193	197
WS1-3	WS1	188	0	137	0	245	251	172	174	213	215	181	183
WS1-4	WS1	176	188	137	0	245	267	178	182	223	235	183	195
WS1-5	WS1	176	188	137	0	267	273	182	184	213	215	193	197
WS1-6	WS1	191	197	137	0	249	251	172	174	235	237	183	195
WS1-7	WS1	191	197	137	0	245	263	176	182	235	237	183	195
WS1-8	WS1	191	197	137	0	273	275	176	182	215	219	183	195
WS1-9	WS1	188	0	137	0	265	267	176	178	215	217	193	195
WS1-10	WS1	176	188	137	0	245	275	178	182	207	209	181	195
WS1-11	WS1	182	188	137	142	267	273	178	0	233	235	183	185
WS1-12	WS1	176	188	137	0	251	275	176	178	235	237	193	197
WS1-13	WS1	176	188	137	0	265	267	178	180	207	209	179	193
WS1-14	WS1	182	194	137	0	245	0	178	184	203	0	183	195
WS1-15	WS1	182	194	137	0	245	251	178	182	213	215	181	195
WS1-16	WS1	179	197	137	0	273	275	180	182	225	227	173	193
WS1-17	WS1	173	191	137	0	245	0	180	182	237	0	191	193
WS1-18	WS1	173	191	137	0	251	257	180	182	215	217	183	197
WS1-19	WS1	191	0	137	0	251	257	180	182	207	209	199	0
WS1-20	WS1	188	0	137	0	259	277	180	182	207	209	195	197
WS1-21	WS1	176	191	137	0	245	251	182	186	233	235	191	193
WS1-22	WS1	182	194	137	0	245	267	180	182	235	237	185	187
WS1-23	WS1	197	0	137	0	261	263	180	182	211	213	195	197
WS1-24	WS1	200	0	137	0	245	245	184	186	207	209	183	197
WS1-25	WS1	179	197	137	0	269	275	178	182	201	203	195	197
WS1-26	WS1	176	188	137	0	245	257	180	182	217	219	193	195
WS1-27	WS1	188	0	137	0	267	269	180	182	213	215	171	193
WS1-28	WS1	188	0	137	0	257	259	178	182	245	249	195	197
WS1-29	WS1	194	0	137	142	245	275	178	182	239	241	193	195
WS1-30	WS1	188	0	137	0	245	269	162	176	225	227	183	209
JC1-1	JC1	176	188	137	142	267	269	180	182	209	217	195	197
JC1-2	JC1	188	0	137	0	263	265	184	186	209	217	195	197
JC1-3	JC1	188	0	137	0	267	269	184	186	209	211	181	195
JC1-4	JC1	188	0	137	0	267	269	182	186	215	217	195	197
JC1-5	JC1	182	188	137	0	267	269	182	186	207	209	195	197
JC1-6	JC1	188	0	137	0	267	269	178	186	209	217	195	197
JC1-7	JC1	176	188	137	0	267	269	182	186	209	217	183	197
JC1-8	JC1	188	0	137	0	247	265	182	186	207	209	195	197
JC1-9	JC1	176	185	137	0	267	269	184	186	209	217	183	187
JC1-10	JC1	188	0	137	0	267	269	180	182	207	209	181	197
JC1-11	JC1	182	185	137	0	245	245	182	0	209	0	195	197
JC1-12	JC1	188	0	137	0	267	269	184	186	209	217	195	197
JC1-13	JC1	176	188	137	0	267	269	182	186	207	209	195	197
JC1-14	JC1	188	0	137	0	267	269	184	186	207	209	195	197
JC1-15	JC1	176	188	137	0	267	269	182	186	209	217	195	197
JC1-16	JC1	188	0	137	0	267	269	184	186	209	217	195	197
JC1-17	JC1	176	188	137	0	267	269	184	186	215	217	195	197
JC1-18	JC1	188	0	137	0	267	269	184	186	207	209	195	197
JC1-19	JC1	188	0	137	0	267	269	184	186	209	217	195	197
JC1-20	JC1	188	0	137	0	267	269	182	186	207	209	195	197
JC1-21	JC1	176	188	137	0	267	269	184	186	209	217	195	197
JC1-22	JC1	188	0	137	0	267	269	178	182	215	217	195	197
JC1-23	JC1	185	194	137	0	243	245	182	186	209	217	183	187
JC1-24	JC1	185	0	137	0	267	269	182	186	215	217	195	197
JC1-25	JC1	188	0	137	0	267	269	184	186	209	217	195	197
JC1-26	JC1	176	188	137	0	263	265	182	186	209	0	195	197
JC1-27	JC1	185	0	137	0	267	269	182	186	205	207	195	197
JC1-28	JC1	176	188	137	0	267	269	180	182	209	217	195	197
JC1-29	JC1	182	191	137	0	267	269	180	182	209	217	195	197
JC1-30	JC1	188	0	137	0	263	265	182	186	209	217	195	197
CX1-1	CX1	176	188	137	0	255	257	180	182	207	213	197	199
CX1-2	CX1	188	0	137	0	253	257	180	182	207	213	197	199
CX1-3	CX1	188	0	137	0	253	257	178	182	207	213	197	199
CX1-4	CX1	176	188	137	0	253	255	180	182	207	213	197	199
CX1-5	CX1	188	0	137	0	253	257	180	182	207	213	197	199
CX1-6	CX1	176	188	137	0	253	257	178	182	207	213	197	199
CX1-7	CX1	188	0	137	0	253	257	180	182	207	213	197	199
CX1-8	CX1	188	0	137	0	253	257	178	182	207	213	197	199
CX1-9	CX1	176	188	137	0	253	257	180	182	207	213	197	199
CX1-10	CX1	188	0	137	0	253	257	178	182	207	213	197	199
CX1-11	CX1	188	0	137	0	255	0	170	172	223	225	181	183
CX1-12	CX1	188	0	137	0	253	257	178	182	207	213	197	199
CX1-13	CX1	188	0	137	0	253	255	180	182	207	213	197	199
CX1-14	CX1	176	188	137	0	253	255	178	180	207	213	197	199
CX1-15	CX1	188	0	137	0	253	257	178	182	207	213	197	199
CX1-16	CX1	188	0	137	0	251	255	178	182	207	213	197	199
CX1-17	CX1	176	0	137	0	253	257	180	182	207	213	197	199
CX1-18	CX1	188	0	137	0	253	257	178	182	207	213	197	199
CX1-19	CX1	188	0	137	0	253	255	178	182	207	213	197	199
CX1-20	CX1	188	0	137	0	253	257	178	180	207	213	197	199
CX1-21	CX1	176	188	137	0	253	257	178	182	207	213	197	199
CX1-22	CX1	188	0	137	0	255	257	178	182	207	213	197	199
CX1-23	CX1	176	188	137	0	253	255	178	182	207	213	197	199
CX1-24	CX1	188	0	137	0	253	255	178	182	207	213	197	199
CX1-25	CX1	188	0	137	0	253	255	178	182	207	213	197	199
CX1-26	CX1	188	0	137	0	253	255	180	182	207	213	197	199
CX1-27	CX1	176	188	137	0	253	255	180	182	207	213	197	199
CX1-28	CX1	188	0	137	0	255	257	178	182	207	213	197	199
CX1-29	CX1	176	188	137	0	253	257	178	182	207	213	197	199
CX1-30	CX1	188	0	137	0	265	269	178	186	207	209	187	189
CX2-1	CX2	188	0	137	0	255	257	180	182	207	217	197	199
CX2-2	CX2	188	0	137	0	255	257	180	182	207	217	197	199
CX2-3	CX2	188	0	137	0	255	257	180	182	207	217	197	199
CX2-4	CX2	188	0	137	0	255	257	180	182	213	217	195	197
CX2-5	CX2	188	0	137	0	255	257	180	182	213	217	197	199
CX2-6	CX2	188	0	137	0	255	257	180	182	213	217	197	199
CX2-7	CX2	188	0	137	0	255	257	180	182	213	217	197	199
CX2-8	CX2	188	0	137	0	255	257	180	182	213	217	197	199
CX2-9	CX2	188	0	137	0	255	257	180	182	213	217	197	199
CX2-10	CX2	188	0	137	0	255	257	180	182	213	217	197	199
CX2-11	CX2	188	0	137	0	255	257	180	182	213	217	197	199
CX2-12	CX2	188	0	137	0	255	257	180	182	213	217	197	199
CX2-13	CX2	188	0	137	0	255	257	180	182	213	217	197	199
CX2-14	CX2	188	0	137	0	255	257	180	182	213	217	197	199
CX2-15	CX2	188	0	137	0	255	257	180	182	213	217	197	199
CX2-16	CX2	188	0	137	0	255	257	180	182	213	217	197	199
CX2-17	CX2	188	0	137	0	255	257	180	182	213	217	197	199
CX2-18	CX2	188	0	137	0	255	257	180	182	213	217	197	199
CX2-19	CX2	188	0	137	0	255	257	180	182	207	217	197	199
CX2-20	CX2	188	0	132	137	255	257	180	182	207	217	197	199
CX2-21	CX2	188	0	132	137	255	257	180	182	207	217	195	197
CX2-22	CX2	188	0	137	0	255	257	180	182	207	217	197	199
CX2-23	CX2	188	0	137	0	255	257	180	182	207	217	197	199
CX2-24	CX2	188	0	137	0	255	257	180	182	207	217	197	199
CX2-25	CX2	188	0	137	0	255	257	180	182	207	217	197	199
CX2-26	CX2	188	0	137	0	255	257	180	182	207	217	197	199
CX2-27	CX2	188	0	137	0	255	257	180	182	207	217	197	199
CX2-28	CX2	188	0	137	0	255	257	180	182	207	217	197	199
CX2-29	CX2	188	0	137	0	255	257	180	182	207	217	197	199
CX2-30	CX2	188	0	137	0	255	257	180	182	207	217	197	199
NL1-1	NL1	188	0	137	0	249	251	170	186	223	227	177	179
NL1-2	NL1	188	0	137	0	251	271	162	174	221	223	181	183
NL1-3	NL1	188	0	137	0	243	0	172	174	223	227	177	179
NL1-4	NL1	188	0	137	0	251	271	176	182	223	227	183	201
NL1-5	NL1	188	0	137	0	243	271	162	164	223	227	181	183
NL1-6	NL1	188	0	137	0	243	0	180	182	223	227	183	195
NL1-7	NL1	188	0	137	0	259	271	162	184	223	227	179	201
NL1-8	NL1	188	0	137	0	249	251	172	174	223	227	181	183
NL1-9	NL1	188	0	137	0	249	251	172	174	221	223	179	183
NL1-10	NL1	188	0	137	0	251	0	172	174	223	227	183	201
NL1-11	NL1	188	0	137	0	251	271	162	174	223	227	183	199
NL1-12	NL1	188	0	137	0	249	251	164	176	223	227	181	183
NL1-13	NL1	188	0	137	0	249	251	160	162	221	223	181	183
NL1-14	NL1	188	0	137	0	249	251	162	184	221	223	181	183
NL1-15	NL1	188	0	137	0	269	271	172	174	223	227	181	183
NL1-16	NL1	188	0	137	0	249	251	172	174	223	227	177	179
NL1-17	NL1	188	0	137	0	249	251	172	174	221	223	177	179
NL1-18	NL1	188	0	137	0	269	271	162	172	221	223	181	183
NL1-19	NL1	188	0	137	0	249	251	172	174	223	227	181	183
NL1-20	NL1	188	191	137	0	269	271	172	174	221	223	183	195
NL1-21	NL1	188	191	137	0	249	251	172	174	221	223	177	179
NL1-22	NL1	188	0	137	0	251	271	162	186	221	223	179	201
NL1-23	NL1	191	194	137	0	249	251	162	178	233	237	179	193
NL1-24	NL1	188	0	137	0	249	251	164	182	223	237	179	193
NL1-25	NL1	188	0	137	0	249	251	172	174	215	219	181	183
NL1-26	NL1	188	0	137	0	249	251	172	174	223	235	183	195
NL1-27	NL1	188	0	137	0	249	251	172	174	221	223	181	183
NL1-28	NL1	191	197	137	0	249	251	172	174	221	223	183	195
NL1-29	NL1	188	194	137	0	249	251	172	174	221	223	177	179
NL1-30	NL1	188	197	137	0	251	271	162	186	221	223	179	0
GC1-1	GC1	188	0	137	0	267	269	174	176	225	227	207	209
GC1-2	GC1	188	0	137	0	271	273	172	176	227	233	207	209
GC1-3	GC1	188	0	137	0	269	273	174	176	225	227	181	183
GC1-4	GC1	188	0	137	142	271	273	174	176	225	227	207	209
GC1-5	GC1	188	0	137	0	267	269	174	176	225	227	183	209
GC1-6	GC1	188	0	137	0	267	269	174	176	225	227	183	209
GC1-7	GC1	188	0	137	0	269	273	174	176	227	229	183	0
GC1-8	GC1	188	0	137	147	269	273	174	176	227	233	183	209
GC1-9	GC1	188	0	137	0	269	273	170	172	225	227	181	183
GC1-10	GC1	188	0	137	0	267	269	174	176	227	233	183	209
GC1-11	GC1	188	0	132	137	269	273	174	176	227	233	207	209
GC1-12	GC1	188	0	137	0	269	273	172	176	225	227	183	209
GC1-13	GC1	188	0	137	0	269	273	174	176	225	227	183	209
GC1-14	GC1	188	0	137	0	245	257	174	176	227	233	181	183
GC1-15	GC1	188	0	137	147	271	273	174	176	227	233	183	209
GC1-16	GC1	188	0	137	0	267	269	172	176	225	227	183	209
GC1-17	GC1	188	0	137	0	243	0	182	184	205	207	181	203
GC1-18	GC1	188	0	137	0	269	273	174	176	227	233	181	183
GC1-19	GC1	188	0	137	0	269	273	174	176	227	233	183	209
GC1-20	GC1	188	0	137	0	271	273	174	176	227	233	183	209
GC1-21	GC1	188	0	137	0	267	269	174	176	227	233	183	209
GC1-22	GC1	188	0	137	0	271	273	172	176	227	233	207	209
GC1-23	GC1	188	0	137	0	269	273	170	172	225	227	183	209
GC1-24	GC1	188	0	137	0	269	273	172	176	227	233	181	183
GC1-25	GC1	188	0	137	0	265	269	174	176	227	233	181	183
GC1-26	GC1	188	0	137	0	269	273	172	176	227	233	181	183
GC1-27	GC1	188	0	137	0	265	269	174	176	225	227	181	183
GC1-28	GC1	188	0	137	0	259	269	172	176	225	227	181	183
GC1-29	GC1	188	0	137	0	267	269	174	176	225	227	181	183
GC1-30	GC1	188	0	137	0	271	273	174	176	225	227	181	183
YS1-1	YS1	188	0	137	0	255	259	168	170	221	223	181	205
YS1-2	YS1	188	0	137	0	255	0	168	176	233	253	199	201
YS1-3	YS1	188	0	137	0	255	0	176	178	207	223	189	201
YS1-4	YS1	188	0	137	0	255	0	172	174	215	251	181	183
YS1-6	YS1	188	0	137	0	247	255	170	174	223	229	185	201
YS1-7	YS1	188	0	137	0	253	255	170	172	223	227	191	201
YS1-8	YS1	188	0	137	0	239	253	172	174	223	227	181	189
YS1-9	YS1	188	0	137	0	253	255	168	170	219	223	185	187
YS1-10	YS1	188	0	137	0	255	0	162	184	219	229	181	189
YS1-11	YS1	188	0	137	0	255	0	170	184	207	219	203	205
YS1-12	YS1	188	0	137	0	255	0	174	178	207	233	187	191
YS1-13	YS1	188	0	137	0	255	267	162	178	215	217	191	205
YS1-14	YS1	188	0	137	0	253	255	162	174	217	223	183	201
YS1-15	YS1	188	0	137	0	245	255	164	176	217	219	205	0
YS1-16	YS1	188	0	137	0	255	0	170	174	223	229	189	201
YS1-17	YS1	188	0	137	0	253	255	162	170	221	223	201	205
YS1-18	YS1	188	0	137	0	245	255	162	176	225	229	201	0
YS1-19	YS1	188	0	137	0	253	255	174	178	217	219	201	205
YS1-20	YS1	188	0	137	0	255	0	162	170	217	219	183	201
YS1-21	YS1	185	188	137	0	255	0	172	184	221	223	191	215
YS1-22	YS1	188	0	137	0	255	0	166	170	217	219	183	201
YS1-23	YS1	188	0	137	0	255	0	168	170	223	233	201	0
YS1-24	YS1	188	0	137	0	255	0	166	170	219	225	201	215
YS1-25	YS1	188	0	137	0	255	0	170	172	223	229	183	201
YS1-26	YS1	188	0	137	0	245	255	166	170	223	225	201	205
YS1-27	YS1	188	0	137	0	255	267	166	170	223	233	181	183
YS1-28	YS1	188	0	137	0	239	267	166	168	217	219	183	205
YS1-29	YS1	188	0	137	0	255	267	162	184	247	249	181	183
YS1-30	YS1	188	0	137	0	245	255	162	176	235	237	183	187
